# Supplementary material for: Itaconate Suppresses the Activation of Mitochondrial NLRP3 Inflammasome and Oxidative Stress in Allergic Airway Inflammation
Source: Antioxidants (Basel). 2023 Feb 15;12(2):489. doi: 10.3390/antiox12020489 (PMC9951851; doi:10.3390/antiox12020489)
Supplement: Supplementary file 1 [file antioxidants-12-00489-s001.zip]

Archive with 2 entries (2 files):
- antioxidants-2129788-original images.pdf
- antioxidants-2129788-supplementary 3.pdf
